# Supplementary material for: The evolutionary origin of bilaterian smooth and striated myocytes
Source: eLife. 2016 Dec 1;5:e19607. doi: 10.7554/eLife.19607 (PMC5167519; doi:10.7554/eLife.19607)
Supplement: Figure 4—source data 1. — DOI: http://dx.doi.org/10.7554/eLife.19607.013 [file elife-19607-fig4-data1.xlsx]

## Sheet: Figure 4-source data 1.csv
Somatic muscles staining	Somatic muscles contraction speed (s-1)		Visceral muscles contraction speed (s-1)
GCaMP	0.603466		0.018836
GCaMP	0.805192		0.159877
GCaMP	1.03586		0.0270947
GCaMP	0.417014		0.0564254
GCaMP	1.00217		0.0691188
GCaMP	0.7869		0.062362
GCaMP	0.323864		0.0835391
GCaMP	0.895986		0.121599
GCaMP	0.42416
GCaMP	0.225182
GCaMP	0.41246
GCaMP	0.325197
GCaMP	0.447709
GCaMP	0.4442
GCaMP	0.420241
GCaMP	0.756348
GCaMP	0.831115
GCaMP	0.58104
LA_H2B-RFP	0.291593
LA_H2B-RFP	0.335909
LA_H2B-RFP	0.262985
LA_H2B-RFP	0.537454
LA_H2B-RFP	0.388707
LA_H2B-RFP	0.592358
LA_H2B-RFP	0.215856
LA_H2B-RFP	0.660575
LA_H2B-RFP	1.23834
