# Supplementary material for: The evolutionary origin of bilaterian smooth and striated myocytes
Source: eLife. 2016 Dec 1;5:e19607. doi: 10.7554/eLife.19607 (PMC5167519; doi:10.7554/eLife.19607)
Supplement: Figure 5—source data 1. — Control and treated animals are respectively numbered Ctrl1, Ctrl2, … etc. and BfdA1, BfdA2, … etc. Contraction events are named e1, e2, … etc. Numbers in columns B and E are the speed of individual contraction waves as defined in Figure 5C. Contraction events and the recurrence of contraction events are defined in the legend of Figure 5. DOI: http://dx.doi.org/10.7554/eLife.19607.017 [file elife-19607-fig5-data1.xlsx]

## Sheet: Sheet1 (2)
e=contraction event
Contraction speed values (um.s-1)							Number of contraction events (per 10 min movie)					Recurrence of individual contraction events
Ctrl1			BfdA1				nb_events					recurrence
e1	0.8		e1	24				Ctrl		BfdA		C1_e1	17		B1_e1	30
	4			3			Ctrl1	10	BfdA1	4		C1_e2	12		B1_e2	2
	3			10			Ctrl2	4	BfdA2	5		C1_e3	4		B1_e3	2
	2.5			4.75			Ctrl3	5	BfdA3	1		C1_e4	39		B1_e4	2
	2			4			Ctrl4	9	BfdA4	2		C1_e5	3		B2_e1	10
	5			2.727			Ctrl5	8	BfdA5	9		C1_e6	9		B2_e2	24
	4			7								C1_e7	26		B2_e3	4
	1			25								C1_e8	3		B2_e4	3
	7			3.4								C1_e9	35		B2_e5	5
	5			8.75								C1_e10	13		B3_e1	162
	0.6			3.889								C2_e1	3		B4_e1	8
	6			5.143								C2_e2	4		B4_e2	23
	10			6								C2_e3	4		B5_e1	45
	0.5			12								C2_e4	4		B5_e2	4
	3.5			12								C4_e1	19		B5_e3	2
	10			5.5								C4_e2	19		B5_e4	5
	1			8.8								C4_e3	15		B5_e5	2
e2	0.75			19.5								C4_e4	9		B5_e6	11
	8			16								C4_e5	23		B5_e7	4
	3.5			5								C5_e1	3		B5_e8	8
	6			4.5								C5_e2	5		B5_e9	7
	5			7								C5_e3	29
	0.5			6.2								C5_e4	7
	5			1.75								C5_e5	7
	5			6								C5_e6	25
	4			7								C5_e7	15
	1			0								C5_e8	2
	9			5								C5_e9	1
	6			4.2								C6_e1	3
	1.333			5.455								C6_e2	2
e3	2.5		e2	3.1								C6_e3	2
	7			4.4								C6_e4	4
	1.5		e3	14								C6_e5	8
	1			2.6								C6_e6	5
e4	6		e4	16								C6_e7	4
	0.5			1.57								C6_e8	3
	4		BfdA2
	3		e1	8.4
	0			30
	4			7.667
	0			11.5
	3			7
	1			0
	5			41
	1			5.571
	5			15.5
	1			6.111
	8		e2	2.111
	1			14
	3			1.222
	0.5			6
	6			18
	0			0.2
	4			17
	2.5			3.8
	6			5.333
	1			2.6
	4			4.333
	1			3
	3			4.333
	1.667			3.25
	5			29
	6			5.6
	0.667			12
	0.5			1.857
	1			20
	0			2.75
	3			10.5
	2.5			8.333
	2.5			3.667
	6			3.625
	4		e3	1.9
	1.333		e4	1.625
e5	6			13.5
	0.75			10
	1		e5	1.222
e6	3.5			28
	2			0.111
	0			10.5
	2.5			1.667
	3		BfdA3
	0		e1	1.714
	4			3.5
	4			12
	1			17
e7	3.5			0.125
	4			0.778
	2.5			27
	1			18
	4			0.333
	2			10
	4			1
	3			7.167
	3			1.125
	2			22
	0			10.5
	5			0
	5			2.778
	4			27
	4			3.444
	1			15
	5			0.286
	0.5			0.4
	0.5			11.333
	6			2.13
	3			16
	2			49
	4			8
	5			31
	1.5			14.667
	3.5			38
e8	6			0.5
	3			11
	2			22
e9	0.667			2
	8			12
	9			1
	1.5			10.333
	3.333			30
	11			0.75
	1			0
	11			27
	13			7.5
	3			13.5
	1.333			5.4
	2.5			3.667
	4			18
	1.5			0.75
	3			28
	2			3.4
	7			22
	4			8.667
	0			27
	4			7.25
	4			7.5
	4			12
	3			4.25
	3			16
	3.5			3
	4			22
	0.25			6.75
	3			32
	4			5.5
	2			14.5
	4			6.667
	1.5			4.8
	0.5			29
	1			11.667
	1			7.667
e10	0.714			4.667
	0			19
	4			4.5
	3			22
	7			1.333
	3			4.833
	0			13.5
	5			8.333
	0.5			2.75
	7			23
	5			18
	2			14
Ctrl2	3			9
e1	3			20
	1.5			9.5
	5			9
e2	9			12
	7			3.333
	7			22
	4			16.5
e3	8			0.6
	1.75			12.5
	3			0.714
	1.5			16
e4	8			9.5
	1.75			6.6
	3			3.667
	1.5			7.667
Ctrl4				34
e1	7			2
	10.667			21
	49			12
	17.5			12
	71			13.667
	33			5.714
	9.6			9.25
	20.667			8.8
	18			34
	12.4			7.5
	32			32
	18.5			9.75
	1.778			60
	38.5			13.25
	22			45
	4.333			6.143
	2			45
	12.5			6
	3.75			8
e2	17.8			15
	36.5			11.333
	69			5.333
	20.667			30
	23			7.8
	9.667			15.667
	3.2			11.75
	79			5
	16.25			30
	13.5			3.75
	17.5			16
	20			24
	16.333			12
	42			20
	22			4
	4.333			33
	2			9
	12.5			28
	3.75			3.75
e3	11.333			4.286
	66			10.667
	24.667			12.333
	0.333			9.667
	28			34
	2.571			8.25
	15.333			32
	4			9.667
	26			33
	2			9.333
	7			36
	45			3
	37			20
	1			5.667
	26.333			19
e4	45			9.75
	3.5			14
	10			2.6
	6			56
	2			10.2
	2			3.833
	18			5.4
	3.2			37
	75			17.5
e5	75			13.5
	1			6
	2			1
	0.333		BfdA4
	0.75		e1	2.6
	2.6			7.5
	16			7.75
	0.667			11.667
	1			4
	6.5			18
	6.5			5.667
	24.333			2
	15.4		e2	15
	1			0
	12.5			18.5
	3.8			0
	2.5			22
	8			41
	0.333			14
	42			9.75
	1.5			1.167
	3			21
	10.5			29.5
Ctrl5				0.25
e1	0.6			43
	2.25			2.25
	0.8			3.75
e2	2.667			5.4
	7			25
	0			15.667
	2			2
	0.833			14
e3	1.714			17
	1			9
	2			1.333
	1.333		BfdA5
	1.2		e1	6.6
	13			6.667
	1.4			6
	2			7
	4.333			0.375
	12			3.2
	11.5			13
	22			2.143
	8.333			4
	14			0.857
	1			2.5
	19			2
	9.5			2.6
	12			19
	6.5			2.5
	9			5.5
	2.25			0.833
	21			6.5
	4.6			3.167
	28			4
	41			2
	2.333			10
	32			2.667
	51			8
	7			6
e4	3			7
	4			1.4
	0.643			21
	18			0.5
	2.5			0.6
	2			13
	0.5			0.714
e5	3.6			0.125
	11			11
	1			0.75
	10.5			1.714
	15			17
	4			2
	6			14
e6	2.667			4
	2			11
	0			1.25
	2.333			2.6
	4			3.375
	2			17
	0.2		e2	8
	1.75			1.333
	2.333			4.5
	0.444			17
	4		e3	10
	1.2			3
	1.5		e4	3
	2.5			33
	1.25			5.333
	0.571			5
	1.25			1
	1		e5	17
	0.286			2.72
	1		e6	1.143
	9			4
	3			2.6
	0.083			0.1
	3			4.6
	1			0.444
e7	14.667			5.5
	3			2.8
	11			0.429
	3.25			1.25
	3.25			21
	18.5		e7	3.667
	13.333			5.75
	52			3.625
	10.5			4.5
	14.333		e8	37
	9			10.333
	0.75			7.333
	0.75			4.833
	9.333			24
	3			4.25
e8	0.6			4.667
	10			3.667
e9	9		e9	4
Ctrl6				1.833
e1	17			4.167
	6			6
e2	18			0.6
	9.5			2.5
e3	10.5			4
	21
e4	19
	19
	4.75
	8.5
e5	19
	11
	10
	19
	21
	5.75
	13
	12
e6	25
	24
	0.25
	13
	13.5
e7	28
	1
	36
	16.5
e8	3
	12
	24
